# Supplementary material for: Structural insight into Okazaki fragment maturation mediated by PCNA-bound FEN1 and RNaseH2
Source: EMBO J. 2024 Nov 22;44(2):484–504. doi: 10.1038/s44318-024-00296-x (PMC11731006; doi:10.1038/s44318-024-00296-x)
Supplement: Supplementary file 5 — Movie EV3 [file 44318_2024_296_MOESM5_ESM.zip]

Archive with 3 entries (2 files):
- Movie EV3/
- Movie EV3/Movie EV3 legend file.docx
- Movie EV3/Movie EV3.mp4
