# Supplementary material for: Structural insight into Okazaki fragment maturation mediated by PCNA-bound FEN1 and RNaseH2
Source: EMBO J. 2024 Nov 22;44(2):484–504. doi: 10.1038/s44318-024-00296-x (PMC11731006; doi:10.1038/s44318-024-00296-x)
Supplement: Supplementary file 9 — Source data Fig. 1 [file 44318_2024_296_MOESM9_ESM.zip]

Archive with 3 entries (2 files):
- SD figure 1/
- SD figure 1/1B.jpg
- SD figure 1/1C.jpg
