# Supplementary material for: Structural insight into Okazaki fragment maturation mediated by PCNA-bound FEN1 and RNaseH2
Source: EMBO J. 2024 Nov 22;44(2):484–504. doi: 10.1038/s44318-024-00296-x (PMC11731006; doi:10.1038/s44318-024-00296-x)
Supplement: Supplementary file 11 — Figure EV4C Source Data [file 44318_2024_296_MOESM11_ESM.zip]

Archive with 2 entries (1 files):
- SD figure EV4C/
- SD figure EV4C/Figure EV4C.jpg
